# Supplementary material for: Novel Pathogenic Variants Leading to Sporadic Amyotrophic Lateral Sclerosis in Greek Patients
Source: Genes (Basel). 2024 Feb 28;15(3):309. doi: 10.3390/genes15030309 (PMC10970271; doi:10.3390/genes15030309)
Supplement: Supplementary file 1 [file genes-15-00309-s001.zip]

Archive with 1 entries (1 files):
- genes-2887463-supplementary.pdf
